# Supplementary material for: The Impact of Photorespiratory Glycolate Oxidase Activity on Arabidopsis thaliana Leaf Soluble Amino Acid Pool Sizes during Acclimation to Low Atmospheric CO2 Concentrations
Source: Metabolites. 2021 Jul 30;11(8):501. doi: 10.3390/metabo11080501 (PMC8399254; doi:10.3390/metabo11080501)
Supplement: Supplementary file 1 [file metabolites-11-00501-s001.zip]

Archive with 2 entries (2 files):
- Figures S1-S3.pdf
- Supplemental tables S1-S4.xlsx
